# Supplementary material for: Clinical Evaluation of an Affordable Qualitative Viral Failure Assay for HIV Using Dried Blood Spots in Uganda
Source: PLoS One. 2016 Jan 29;11(1):e0145110. doi: 10.1371/journal.pone.0145110 (PMC4732948; doi:10.1371/journal.pone.0145110)
Supplement: S1 Excel — (XLS) [file pone.0145110.s001.xls]

## Sheet: Sheet1
study	VLgold1kcutoff	VLgold5kcutoff	VLtest1kcutoff	VLtest5kcutoff	hiv1subtype
m	1	1	1	1	6
m	1	1	1	0	4
m	1	1	1	1	5
m	1	1	1	0	1
m	1	1	1	1	1
m	1	1	1	1	1
m	1	1	1	0	4
m	1	1	1	1	5
m	1	1	1	1	4
m	1	1	1	0	1
m	1	1	1	0	1
m	1	1	1	1	4
m	0	0	1	0	5
m	1	1	1	1	4
m	1	1	1	1	5
m	1	1	1	1	4
m	1	1	1	0	4
m	1	0	1	0
m	1	1	0	0	1
m	1	1	1	1	4
m	1	1	1	1	4
m	1	1	1	1	1
m	1	1	1	1
m	1	1	1	1	1
m	1	1	1	0	4
m	1	1	1	1	4
m	1	1	1	1
m	1	1	1	1	1
m	1	1	1	1	1
m	1	1	1	1	4
m	1	0	1	0	3
m	1	1	1	1	4
m	1	1	1	1	1
m	1	1	1	1	1
m	1	1	1	1	1
m	1	1	1	0	3
m	1	1	1	1
m	1	1	1	1	1
m	1	1	1	1	1
m	1	1	1	1	1
m	1	1	1	0	1
m	1	1	1	1	1
m	1	1	1	1	1
m	1	1	1	1	1
m	1	1	1	0	1
m	1	0	1	1	1
m	0	0	0	0	6
m	1	0	1	1	1
m	1	1	1	1	4
m	1	1	1	1	6
m	0	0	1	0	4
m	1	1	1	0	4
m	1	0	1	1	1
m	1	1	1	1	1
m	1	1	1	0	4
m	1	1	1	1	4
m	1	1	1	1	1
m	1	1	1	1	1
m	1	1	1	0	3
m	1	1	1	1	1
m	1	1	1	0	6
m	1	1	1	1	6
m	0	0	1	0
m	1	1	1	1	1
m	0	0	1	1	1
m	1	1	1	1	4
m	1	1	1	1	1
m	1	1	1	1	1
m	1	0	0	0	6
m	1	1	1	1	1
m	1	1	1	1	1
m	1	1	1	1	4
m	1	0	1	1	6
m	1	0	1	1	1
m	0	0	1	1	4
m	1	1	1	1	4
m	1	1	1	1	6
m	1	1	1	1	1
m	1	1	1	1	1
m	1	0	1	0	4
m	1	1	1	1	1
m	1	1	1	1	1
m	1	1	1	0	6
m	1	1	1	1	4
m	1	1	1	1
m	1	1	1	1	1
m	1	1	1	1	6
m	1	1	0	0	5
m	0	0	1	0
m	1	1	1	0	1
m	1	1	1	1	4
m	1	1	1	1	5
m	1	0	1	1	4
m	1	1	1	1	4
m	1	1	1	1	1
m	1	1	1	1	1
m	1	1	1	1	1
m	1	1	1	1	6
m	1	1	1	1	1
m	0	0	1	1
m	1	1	1	1
m	1	1	1	1	1
m	1	1	1	1	1
m	0	0	0	0	1
m	1	1	1	1	4
m	1	1	1	1	1
m	1	1	1	1	1
m	1	1	1	1	1
m	1	1	1	1	6
m	1	1	1	0	1
m	1	1	1	1	3
m	1	0	1	0	1
m	1	1	1	1	4
m	1	1	1	1	1
m	1	1	1	1	1
m	1	1	1	1	5
m	1	1	1	1	6
m	1	1	1	1	1
m	0	0	1	1	4
m	0	0	0	0
m	1	1	1	1	4
m	1	1	1	1	1
m	1	1	1	0	1
m	1	1	1	0	1
p	0	0	1	0	4
p	0	0	1	0
p	0	0	0	0	4
p	0	0	1	0	4
p	0	0	0	0	4
p	0	0	1	0	1
p	0	0	1	0
p	0	0	0	0	1
p	0	0	0	0	4
m	1	1	1	0	3
p	0	0	0	0	4
p	0	0	0	0	3
p	0	0	1	0	1
p	0	0	1	0
p	0	0	1	0	4
p	0	0	0	0	4
m	1	1	1	1	1
p	0	0	0	0	4
p	0	0	1	0
p	0	0	1	0
p	0	0	0	0	4
p	1	1	1	1	1
p	0	0	0	0	4
p	0	0	1	0	1
p	0	0	0	0	4
p	0	0	1	0	4
m	0	0	1	0	1
p	0	0	1	0	4
m	0	0	1	0
p	0	0	1	0	4
p	0	0	0	0
p	0	0	0	0	1
p	0	0	1	0	4
p
p
p	0	0	0	0	4
m	1	1	1	1	1
m	1	1	0	0	6
p	0	0	1	0
p	0	0	0	0
p	0	0	1	0	4
p	0	0	0	0	1
p	0	0	0	0
p	0	0	1	0
p	1	0	0	0	4
m	1	1	1	0	4
p	0	0	1	0	4
p	0	0	1	0	1
m	0	0	1	1	4
p	0	0	0	0
p	1	1	1	1	4
p	0	0	1	0
p	0	0	0	0	4
p	0	0	0	0	4
p	1	1	1	1	4
p	0	0	0	0	1
p	0	0	1	0	1
p	0	0	1	0	1
p	0	0	1	0	1
p	0	0	0	0	4
m	1	1	1	0	1
p	0	0	1	0	1
p	0	0	0	0	4
p	0	0	1	0	1
p	0	0	1	0	4
p	0	0	0	0	1
p	0	0	1	0
p	0	0	1	0	1
p	0	0	1	0	1
p	0	0	1	0	4
p	0	0	1	0	1
p	0	0	0	0	4
p	0	0	1	0	1
p	0	0	0	0
p	0	0	1	0	4
p	0	0	0	0	1
p	0	0	1	0	1
p	1	0	1	0	3
m	0	0	1	1
m	1	1	1	1	5
p	0	0	0	0	4
p	0	0	1	0	4
p	0	0	0	0	1
p	0	0	0	0	1
p	0	0	1	0
p	0	0	1	0	4
p	0	0	0	0
p	0	0	1	0
p	0	0	0	0	4
p	0	0	0	0	4
m	1	0	1	0	1
m	1	0	1	0	1
p
p	0	0	0	0	1
m	0	0	1	0
p	0	0	0	0
p	0	0	1	0	4
p	0	0	1	0	4
p	0	0	1	0	4
p	0	0	1	0	1
m	1	1	1	1	4
p	0	0	1	0	4
p	0	0	0	0	1
p	0	0	1	1
p	0	0	0	0	1
p	1	1	1	1	4
p	0	0	1	0	1
m	1	1	1	0	1
p	0	0	1	0	1
p	0	0	0	0
p	0	0	0	0
p	0	0	0	0	1
p	1	1	1	1	1
p	0	0	1	0	4
p	0	0	1	0	1
p	0	0	1	0	1
p	0	0	1	0	1
p	0	0	0	0	1
p	0	0	1	0	4
p	0	0	1	0	4
p	0	0	0	0	4
m	1	1	1	1	1
m	0	0	0	0	5
p	0	0	1	0	4
p	0	0	1	0	1
p	0	0	1	0	4
p	0	0	0	0	1
p	0	0	1	0	1
m	0	0	1	0
p	0	0	1	0	1
p	0	0	1	0
p	0	0	1	0	1
p	0	0	1	1	1
p	0	0	1	0
p	0	0	1	0
p	0	0	0	0	4
p	1	1	1	1
p	0	0	1	0
p	0	0	0	0	4
p	0	0	0	0	4
p	0	0	1	0	1
p	0	0	1	0	4
p	0	0	1	1	1
p	1	1	1	1
p	0	0	1	0	1
p	0	0	0	0	4
m	1	0	1	1	6
p	0	0	1	0	4
p	0	0	0	0	4
p	0	0	1	0
m	0	0	1	1	1
p	0	0	1	0	4
p	0	0	0	0	1
p	0	0	1	0	4
p	0	0	1	0	1
p	0	0	0	0
p	1	1	1	1
p	0	0	1	0	1
p	0	0	1	0	1
p	0	0	0	0	4
p	0	0	0	0	3
m	0	0	1	1
p	0	0	1	0
p	0	0	1	0
p	0	0	1	0	4
p	0	0	1	0	4
p	0	0	1	0	1
p	0	0	0	0	1
p	0	0	1	0	4
p	0	0	0	0	4
p	0	0	0	0	1
m	1	1	1	0	5
p	0	0	1	0	1
p	0	0	0	0
p	0	0	1	0	1
p	0	0	1	0
p
p					4
m	0	0	1	0	1
p	0	0	0	0	4
m	1	1	1	1	1
p					1
p	0	0	1	0	1
p	0	0	0	0	4
p	0	0	1	0	1
p	0	0	1	0	3
p	0	0	1	0	4
p	0	0	1	0	1
p	0	0	1	0	4
p	0	0	1	0	4
p
p	0	0	0	0	1
p	0	0	1	0	4
p	1	1	1	1	4
p	0	0	0	0
p	0	0	1	0	1
p	0	0	0	0	4
p	0	0	1	0	1
m	0	0	1	0	1
p	0	0	0	0	1
m	0	0	1	0	1
p	0	0	1	0
m	0	0	1	0	6
m	0	0	1	1	1
p					1
p	1	1	1	1	1
m	1	1	1	1	1
p	0	0	1	0	1
p	0	0	1	0
p	0	0	1	0	1
p	0	0	1	0
p	0	0	1	0	4
p	0	0	0	0	1
p	0	0	1	0	1
p	0	0	0	0	1
p	0	0	0	0	1
p	1	0	1	0
m	1	1	1	1	1
p
p	1	1	1	0	4
p	0	0	0	0	1
p	0	0	1	0	1
p	0	0	0	0	4
p	0	0	1	0	1
p	0	0	1	0	1
m	0	0	1	0	1
p	0	0	0	0
p	1	0	1	0	1
p	0	0	1	0	4
p	0	0	0	0	4
m	1	0	0	0	1
p	0	0	1	0	1
p	1	1	1	1	1
p	0	0	1	0
p	0	0	1	0	1
p	0	0	1	0	4
p	0	0	0	0	4
p	0	0	1	0	4
p	0	0	1	0	1
p	0	0	0	0	1
p	0	0	0	0	1
p	0	0	1	0	1
p	0	0	1	0	1
m	1	1	1	0	1
p	0	0	0	0	1
p	0	0	0	0	4
p	0	0	1	0
m	0	0	1	1	4
p	0	0	0	0	4
p	0	0	1	0	1
p	0	0	1	0	1
p	0	0	0	0	1
p	0	0	1	0	4
p	0	0	0	0	1
m	0	0	0	0	1
m	1	1	1	1	4
p	1	0	1	0	4
p	0	0	1	0	4
p	0	0	0	0	1
p	0	0	1	0	4
p	0	0	0	0	4
p	0	0	1	0	1
p	0	0	0	0	1
p	0	0	1	0
p	0	0	1	0	1
p	0	0	0	0	4
p	0	0	0	0	4
p	0	0	0	0
p	0	0	1	0	4
p	0	0	1	0	4
p	0	0	0	0	1
p	0	0	1	0	4
p	0	0	0	0
p	0	0	1	0	3
p	0	0	1	0	1
p	1	1	0	0	4
p	0	0	1	0
p	0	0	0	0	1
p
p	0	0	0	0	1
p	0	0	1	0	1
p	0	0	1	0	4
p	0	0	1	0	1
m	1	0	1	1	1
p	0	0	1	0	4
p	0	0	1	0	4
p	0	0	0	0	1
p	0	0	0	0
p	0	0	0	0	1
p	0	0	1	0	4
p	0	0	0	0	4
p	0	0	1	0	1
p	0	0	1	0	1
p	1	1	1	1	1
p	0	0	0	0	1
p	1	0	1	0
p	0	0	0	0	1
p	0	0	0	0
p	0	0	1	0	1
p	0	0	1	0	1
p	0	0	1	0	1
p	0	0	0	0
m	1	1	1	1	4
p	0	0	0	0	1
p	0	0	0	0	4
p	0	0	1	0	1
p	0	0	1	0	4
p					1
p	0	0	0	0	4
p	0	0	1	0	1
p	0	0	0	0
p	0	0	1	1	1
p	0	0	1	0	1
p	0	0	1	0
p					4
p	0	0	1	0	1
p	0	0	1	0	1
p	0	0	1	0	1
p	0	0	0	0	4
p	0	0	0	0	4
p	0	0	1	0	4
p	0	0	0	0	1
p	0	0	1	0	1
p	0	0	0	0	1
p	0	0	0	0	1
p	0	0	1	0
p	0	0	0	0	1
p	0	0	1	0
p	0	0	1	0	1
p	0	0	0	0	1
p					1
p	1	1	1	1	1
p					1
p	0	0	0	0	4
p	0	0	1	0	1
p	0	0	1	0
p	0	0	1	0
p	1	1	1	1
p	0	0	1	0	1
p	0	0	0	0	1
p	0	0	0	0
p	0	0	1	0	4
p	1	0	1	0	1
p	0	0	1	0	1
p	0	0	1	0
p	0	0	1	0	1
p	1	1	1	1	1
p	0	0	0	0	3
p	0	0	1	1	1
p	0	0	0	0	1
p	0	0	1	0
p	0	0	1	0	1
p	0	0	0	0	4
m	0	0	1	0	1
p	0	0	1	0	1
p
p	0	0	0	0	1
m	0	0	0	0	1
p	0	0	1	0	1
m	1	0	1	1	6
p	0	0	1	0	1
p	0	0	1	0	1
m	1	0	1	0	4
p	0	0	1	0
p	0	0	0	0	1
p					1
p	0	0	1	0	4
m	1	1	1	1	6
m	1	1	1	1	1
p	0	0	0	0	1
p	0	0	1	0	1
p	0	0	1	0	1
p
p	0	0	0	0	1
p	0	0	1	0	1
p	0	0	1	0	1
p	0	0	1	0	1
p	0	0	1	0	1
p	0	0	1	0	1
p	0	0	0	0	1
p	0	0	1	1	1
p	0	0	1	0	1
p	0	0	1	0	4
p	0	0	0	0	3
p	0	0	0	0	1
p	0	0	0	0	1
p	0	0	1	0
p	0	0	0	0	1
p	0	0	0	0	1
p	0	0	0	0	1
p	1	1	1	1	1
